# Supplementary material for: The Synthesis of Biphasic Metabolites of Carfentanil
Source: Molecules. 2023 Nov 16;28(22):7625. doi: 10.3390/molecules28227625 (PMC10674982; doi:10.3390/molecules28227625)
Supplement: Supplementary file 1 [file molecules-28-07625-s001.zip]

Archive with 1 entries (1 files):
- molecules-2652757-supplementary.pdf
